# Supplementary material for: Molecular Dynamics Simulation on Mechanical and Piezoelectric Properties of Boron Nitride Honeycomb Structures
Source: Nanomaterials (Basel). 2019 Jul 21;9(7):1044. doi: 10.3390/nano9071044 (PMC6669531; doi:10.3390/nano9071044)
Supplement: Supplementary file 1 [file nanomaterials-09-01044-s001.zip]

Archive with 5 entries (4 files):
- nanomaterials-550095-suppl-final/
- nanomaterials-550095-suppl-final/nanomaterials-550095-supplementary-final.pdf
- nanomaterials-550095-suppl-final/Video S1.mp4
- nanomaterials-550095-suppl-final/Video S2.mp4
- nanomaterials-550095-suppl-final/Video S3.mp4
